# Supplementary material for: Identification of Novel Copy Number Variations of VCAN Gene in Three Chinese Families with Wagner Disease
Source: Genes (Basel). 2020 Aug 25;11(9):992. doi: 10.3390/genes11090992 (PMC7564609; doi:10.3390/genes11090992)
Supplement: Supplementary file 1 [file genes-11-00992-s001.zip]

Archive with 11 entries (8 files):
- genes-889558-supplementary/
- genes-889558-supplementary/Supplementary Figure 3 VCANgene+transcripts.tiff
- __MACOSX/
- __MACOSX/genes-889558-supplementary/
- __MACOSX/genes-889558-supplementary/._Supplementary Figure 3 VCANgene+transcripts.tiff
- genes-889558-supplementary/Supplementary Figure 2.tiff
- __MACOSX/genes-889558-supplementary/._Supplementary Figure 2.tiff
- genes-889558-supplementary/Supple Table.docx
- __MACOSX/genes-889558-supplementary/._Supple Table.docx
- genes-889558-supplementary/Supplementary Figure 1.tiff
- __MACOSX/genes-889558-supplementary/._Supplementary Figure 1.tiff
